# Supplementary material for: Spatiotemporal dynamics of confirmed case distribution during the COVID-19 pandemic in China: data comparison between 2020/04–2020/08 and 2021/04–2021/08
Source: Sci Rep. 2023 Jul 23;13:11896. doi: 10.1038/s41598-023-39139-w (PMC10363524; doi:10.1038/s41598-023-39139-w)
Supplement: Supplementary file 1 — Supplementary Information. [file 41598_2023_39139_MOESM1_ESM.xlsx]

## Sheet: Figure 1
data for Figure 1a (2020/04-2020/08)							data for Figure 1b (2021/04-2021/08)
X: Globally confirmed cases/10^4				Y: Imported cases			X,Y are the same as in Figure 1a
Stage 1		Stage 2		Stage 3			Stage 1		Stage 2
X	Y	X	Y	X	Y		X	Y	X	Y
104.61	858.718	339.021	1672.24	2055.57	2188.56		12991.5	5305	17108	6051
112.555	870.871	348.006	1674.82	2077.56	2201.53		13056.7	5324	17144.9	6063
121.193	888.935	357.58	1677.57	2105.02	2217.73		13113.4	5335	17189.9	6077
129.434	912.238	365.925	1679.96	2134.46	2235.1		13168.5	5352	17239.1	6086
136.841	939.422	374.173	1682.33	2163.53	2252.25		13216.6	5361	17286.7	6101
144.446	974.485	382.303	1684.67	2192.95	2269.6		13280.1	5371	17328.9	6114
152.803	1022.14	390.723	1687.09	2220	2285.56		13349.1	5384	17369.9	6137
161.71	1083.34	400.439	1689.88	2242.03	2298.55		13423.7	5397	17403.9	6151
170.709	1154.21	410.138	1692.66	2262.54	2310.65		13502.8	5411	17435.4	6165
180.49	1236.98	419.825	1695.44	2289.08	2326.31		13574.8	5421	17471.8	6173
189.055	1309.23	428.712	1698	2317.14	2342.86		13640.1	5435	17514.2	6188
196.7	1369.67	436.794	1700.32	2344.83	2359.2		13699	5443	17558	6201
204.316	1423.55	444.162	1702.43	2371.67	2375.03		13773.2	5454	17599.6	6228
212.356	1472.08	453.12	1705.01	2398.94	2391.12		13854.5	5464	17637.7	6256
221.063	1514.58	462.382	1707.67	2420.62	2403.9		13938.8	5474	17668.8	6275
229.819	1547.55	472.24	1710.5	2442.55	2416.84		14022.5	5488	17699.1	6293
238.842	1572.83	482.531	1713.45	2468.86	2432.36		14102.7	5504	17736.4	6314
247.373	1590.27	492.296	1716.26	2497.07	2449		14175.6	5515	17776.5	6329
255.206	1602.02	500.668	1718.66	2525.25	2465.63		14241.7	5524	17815.6	6351
263.444	1611.06	509.885	1721.31	2554.67	2482.98		14324.7	5543	17856.1	6375
271.678	1617.55	519.837	1724.17	2581.65	2498.9		14413.4	5549	17892.9	6398
280.146	1622.3	530.437	1727.21	2604.57	2512.42		14502.3	5568	17923.4	6414
288.861	1625.74	541.408	1730.36	2629.64	2527.2		14592.4	5577	17951.5	6437
298.683	1628.38	552.424	1733.53				14676.8	5590	17989.2	6461
307.864	1630.03	562.697	1736.48				14751.3	5601	18032.6	6477
315.413	1630.99	572.533	1739.3				14818.9	5612	18073.2	6501
322.517	1631.65	581.755	1741.95				14902.6	5624	18114.5	6526
330.477	1632.18	591.315	1744.7				14991.8	5644	18152.6	6540
		602.323	1747.86				15082.1	5657	18184.9	6561
		614.346	1751.31				15169.7	5673	18216.7	6579
		627.306	1755.03				15251.3	5688	18255.1	6588
		639.995	1758.68				15321	5699	18294.9	6600
		651.134	1761.88				15388.4	5716	18338.3	6618
		661.496	1764.85				15466.7	5723	18382.4	6641
		673.518	1768.3				15551.7	5728	18422.3	6655
		685.902	1771.86				15637.7	5741	18457.7	6674
		699.312	1775.71				15721.8	5748	18492.5	6694
		712.677	1779.55				15801.4	5760	18536	6736
		725.832	1783.33				15868	5771	18582.4	6751
		737.531	1786.69				15929.2	5785	18631.2	6766
		748.56	1789.86				16000.8	5801	18680.9	6785
		761.048	1793.44				16076.3	5810	18725.8	6797
		775.029	1797.46				16151	5815	18766	6815
		789.201	1801.53				16221.2	5824	18805.9	6842
		803.745	1805.71				16285.9	5838	18857.5	6865
		817.536	1809.67				16340.8	5858	18913.2	6888
		830.214	1813.31				16394.6	5876	18969.9	6924
		843.063	1817				16456.3	5890	19026.6	6952
		857.948	1821.27				16522.7	5901	19079.2	6984
		873.06	1825.61				16588.4	5925	19128.6	7010
		887.628	1829.8				16650.9	5934	19171.9	7067
		906.272	1835.15				16709.2	5952	19223.9	7087
		922.493	1839.81				16758.2	5970	19280.4	7125
		935.925	1843.67				16802.7	5983	19337.7	7161
		950.265	1847.79				16855.4	5995	19396.1	7183
		967.193	1852.65				16911.6	6012	19450.7	7210
		985.173	1857.81				16965.4	6019	19500.1	7246
		1003.8	1863.16				17016.4	6033	19546.7	7286
		1023.73	1868.89				17066.5	6044	19607.1	7317
		1042.16	1874.18						19673.6	7342
		1058.96	1879						19740.4	7385
		1075.3	1883.7						19805.9	7410
		1093.66	1888.97						19865.6	7432
		1114.1	1894.84						19920.3	7475
		1135.71	1901.05						19970.5	7504
		1157.65	1907.35						20032.9	7529
		1177.76	1913.12						20102.3	7552
		1195.81	1918.31						20173.9	7596
		1213.45	1923.37						20244.6	7628
		1235.09	1929.59						20308.8	7643
		1257.21	1935.94						20365.7	7674
		1280.31	1942.58						20418.2	7709
		1304.63	1949.56						20483.5	7737
		1326.94	1955.97						20554.2	7757
		1347.14	1961.77						20626.6	7809
		1366.82	1967.42						20699.8	7845
		1389.67	1973.98						20764.6	7874
		1413.87	1980.93						20820.9	7912
		1439.27	1988.23						20874.5	7948
		1463.79	1995.27						20941.6	7970
		1487.07	2001.96						21012.5	8011
		1509.39	2008.37						21087.1	8040
		1529.88	2014.25						21159.1	8056
		1554.53	2021.33						21222.9	8084
		1583.08	2029.53						21279.1	8105
		1611.02	2037.56						21332.3	8139
		1640.31	2045.97						21400	8155
		1667.04	2053.65						21473.6	8178
		1689.43	2060.07						21547.1	8208
		1711.23	2066.34						21619.2	8228
		1736.77	2073.67						21683.6	8261
		1766.23	2082.13						21739.4	8284
		1795.28	2090.47						21793.4	8321
		1824.74	2098.94						21856.2	8340
		1851.25	2106.55
		1873.67	2112.99
		1893.87	2118.79
		1919.92	2126.27
		1947.73	2134.26
		1976.48	2142.51
		2005.19	2150.76
		2032.91	2158.72

## Sheet: Figure 2
data for Figure 2
N22-N21	R12
2	2
426	0.65728
218	6.87156
14	15.1429
1	107
43	48.8837
31	4.3871
168	0.52381
216	3.25463
1	37
3	140.333
123	5.10569
738	0.53523
4	122.25
205	0.56585
10	32.9
963	0.03738
821	0.16687
1	6
2	12.5
5	24.2
461	0.04338
31	9.87097
425	0.15059
110	0.48182
11	0.63636
3	6.33333

## Sheet: Figure 3
data for Figure 3a				data for Figure 3b				data for Figure 3c						data for Figure 3d
monthly imported cases				monthly domestic cases				2020	imported cases/domestic cases					2021	imported cases/domestic cases
	2020	2021		April	131	81		April	6.59542					April	4.60494
April	864	373		May	57	61		May	1.50877					May	6.39344
May	86	390		June	356	133		June	0.45506					June	4.03759
June	162	537		July	652	381		July	0.2316					July	2.18373
July	151	832		August	282	985		August	1.56028					August	0.92183
August	440	908			295.6	328.2
	340.6	608			231.774	388.838
	322.682	248.981			0.784081	1.18476		data for insert in Figure 3c						data for insert in Figure 3d
	0.947393	0.409508						monthly imported caes						monthly imported caes
									monthly domestic cases						monthly domestic cases
								864	131					373	81
								86	57					390	61
								162	356					537	133
								151	652					832	381
								440	282					908	985

## Sheet: Figure 4
	data for Figure 4a					data for insert in Figure 4a
	imported cases in 2020
	April	May	June	July	August
<105°	12	14	44	18	58	146
105°-110°	51	2	15	6	41	115
110°-115°	199	42	50	62	84	437
115°-120°	54	9	11	19	87	180
>120°	548	19	42	46	170	825
	data for Figure 4b					data for insert in Figure 4b
	imported cases in 2021
	April	May	June	July	August
<105°	48	56	141	352	285	882
105°-110°	32	33	11	34	26	136
110°-115°	103	107	154	219	226	809
115°-120°	66	54	105	103	163	491
>120°	124	140	126	124	208	722
	data for Figure 4c					data for insert in Figure 4c
	domestic cases in 2020
	April	May	June	July	August
<105°	1	0	1	563	264	829
105°-110°	0	0	0	0	0	0
110°-115°	45	9	21	0	1	76
115°-120°	7	0	329	10	1	347
>120°	78	48	5	79	16	226
	data for Figure 4d					data for insert in Figure 4d
	domestic cases in 2021
	April	May	June	July	August
<105°	81	0	0	99	32	212
105°-110°	0	0	0	3	0	3
110°-115°	0	37	133	26	346	542
115°-120°	0	10	0	248	597	855
>120°	0	14	0	5	10	29
	data for Figure 4e					data for insert in Figure 4e
	imported cases in 2020
	April	May	June	July	August
20°-25°	45	7	47	40	3	142
25°-30°	15	2	8	10	28	63
30°-35°	101	7	30	21	77	236
35°-40°	214	35	71	51	323	694
>40°	489	35	6	29	9	568
	data for Figure 4f					data for insert in Figure 4f
	imported cases in 2021
	April	May	June	July	August
20°-25°	83	91	136	148	194	652
25°-30°	53	47	132	376	297	905
30°-35°	195	219	232	252	293	1191
35°-40°	36	21	28	39	106	230
>40°	6	12	9	17	18	62
	data for Figure 4g					data for insert in Figure 4g
	domestic cases in 2020
	April	May	June	July	August
20°-25°	42	1	0	0	1	44
25°-30°	0	0	0	0	0	0
30°-35°	2	9	3	0	0	14
35°-40°	7	1	350	10	1	369
>40°	80	46	3	642	280	1051
	data for Figure 4h					data for insert in Figure 4h
	domestic cases in 2021
	April	May	June	July	August
20°-25°	0	37	133	1	2	173
25°-30°	81	0	0	107	132	320
30°-35°	0	10	0	264	833	1107
35°-40°	0	0	0	4	17	21
>40°	0	14	0	5	1	20

## Sheet: Figure 5
Figure 5a
	imported cases
longitude heterogeneity with time
	2020	2021
April	1.28189	0.512338
May	0.884982	0.565049
June	0.555813	0.529688
July	0.762453	0.739459
August	0.563904	0.536133
average	0.809808	0.576533
Figure 5b
	imported cases
temporal heterogeneity with longitude
	2020	2021
<105°	0.706177	0.775553
105°-110°	0.948085	0.352059
110°-115°	0.736437	0.364527
115°-120°	0.938708	0.433801
>120°	1.34608	0.250536
average	0.935098	0.435295
Figure 5c
	domestic cases
longitude heterogeneity with time
	2020	2021
April	1.31206	2.23607
May	1.82701	1.24363
June	2.02755	2.23607
July	1.87174	1.36039
August	2.06104	1.35068
average	1.81988	1.68537
Figure 5d
	domestic cases
temporal heterogeneity with longitude
	2020	2021
<105°	1.50548	1.08062
105°-110°	0	2.23607
110°-115°	1.22764	1.3103
115°-120°	2.09193	1.52442
>120°	0.757949	1.06562
average	1.1166	1.44341
Figure 5e
	imported cases
latitude heterogeneity with time
	2020	2021
April	1.11342	0.976558
May	0.95214	1.08438
June	0.84542	0.844882
July	0.529491	0.902189
August	1.52895	0.665145
average	0.993883	0.89463
Figure 5f
	imported cases
temporal heterogeneity with latitude
	2020	2021
20°-25°	0.759127	0.346902
25°-30°	0.776805	0.820502
30°-35°	0.846185	0.155201
35°-40°	0.901763	0.745021
>40°	1.85058	0.413577
average	1.02689	0.496241
Figure 5g
	domestic cases
latitude heterogeneity with time
	2020	2021
April	1.32008	2.23607
May	1.72631	1.24363
June	2.18906	2.23607
July	2.19345	1.49852
August	2.21626	1.82593
average	1.92903	1.80804
Figure 5h
	domestic cases
temporal heterogeneity with latitude
	2020	2021
20°-25°	2.10978	1.65254
25°-30°	0	0.955364
30°-35°	1.32191	1.62632
35°-40°	2.09281	1.75287
>40°	1.25456	1.48955
average	1.35581	1.49533

## Sheet: longitude and latitude 
	Provincial administrative region	Capital of each region		Longitude (°)	Latitude (°)
	Beijing		Beijing city	116.405	39.905
	Tianjin		Tianjin city	117.19	39.1256
	Hebei		Shijiazhuang city	114.502	38.0455
	Shanxi		Taiyuan city	112.549	37.857
	Inner Mongolia		Hohhot city	111.752	40.8415
	Liaoning		Shenyang city	123.429	41.7968
	Jilin		Changchun city	125.325	43.8868
	Heilongjiang		Harbin city	126.642	45.757
	Shanghai		Shanghai city	121.473	31.2317
	Jiangsu		Nanjing city	118.767	32.0416
	Zhejiang		Hangzhou city	120.154	30.2875
	Anhui		Hefei city	117.283	31.8612
	Fujian		Fuzhou city	119.306	26.0753
	Jiangxi		Nanchang city	115.892	28.6765
	Shandong		Jinan city	117.001	36.6758
	Henan		Zhengzhou city	113.665	34.758
	Hubei		Wuhan city	114.299	30.5844
	Hunan		Changsha city	112.982	28.1941
	Guangdong		Guangzhou city	113.281	23.1252
	Guangxi		Nanning city	108.32	22.824
	Hainan		Haikou city	110.2	20.0442
	Chongqing		Chongqing city	106.505	29.5332
	Sichuan		Chengdu city	104.066	30.6595
	Guizhou		Guiyang city	106.713	26.5783
	Yunnan		Kunming city	102.712	25.0406
	Tibet		Lhasa city	91.1145	29.6441
	Shaanxi		Xi’an city	108.948	34.2632
	Gansu		Lanzhou city	103.834	36.0614
	Qinghai		Xining city	101.778	36.6173
	Ningxia		Yinchuan city	106.233	38.4864
	Xinjiang		Ürümqi City	87.6169	43.8266
